# Supplementary material for: A Polycarbonate-Assisted Transfer Method for van der Waals Contacts to Magnetic Two-Dimensional Materials
Source: Micromachines (Basel). 2024 Nov 20;15(11):1401. doi: 10.3390/mi15111401 (PMC11596298; doi:10.3390/mi15111401)
Supplement: Supplementary file 1 [file micromachines-15-01401-s001.zip]

Archive with 1 entries (1 files):
- PC Film Transfer and Flipping.mp4
